# Supplementary material for: Dissemination of Methicillin-Resistant Staphylococcus aureus Sequence Type 764 Isolates with Mupirocin Resistance in China
Source: Microbiol Spectr. 2023 Jan 9;11(1):e03794-22. doi: 10.1128/spectrum.03794-22 (PMC9927232; doi:10.1128/spectrum.03794-22)
Supplement: Supplemental file 1 — Table S1. Download spectrum.03794-22-s0001.xlsx, XLSX file, 0.04 MB [file spectrum.03794-22-s0001.xlsx]

## Sheet: table 1
Table S1 Information of 46 MR-MRSA.
Region	No1	Assembly	No2	mecA	CC	MLST	spa	SCCmcc		specimen	ileS	mupA-NG_048008.1	luk/s	mup MIC	CPT S≥25，R≤19	ERY S≥23，R≤13	CLI S≥21，R≤14	TET S≥19，R≤14	CIP S≥21，R≤15	QD-KB S≥19，R≤15	SSS S≤2，R≥4	GEN S≤4，R≥16	DAP S≤1	RIF S≤1，R≥4	TCL S≤8，R≥32	LNZ S≤4，R≥8	FA S≤1，R＞1	VAN S≤2，R≥16	DAL S≤0.25	FOX S≤4，R≥8	FOX-KB S≥22，R≤21
Guangzhou	MR401	UM201223T0048	MR106	1	CC5	764	t1084	SCCmec_type_II(2A)|gb|CP000736	MRSA	Sputum	V588F			8	S	R	R	S	R	S	≤0.125	≤0.5	0.5	≤0.25	0.5	1	≤0.5	0.5	0.25	256	6
Guangzhou	MR448	UM201224T0014	MR153	1	CC5	764	t1084	SCCmec_type_II(2A)|gb|CP000736	MRSA	Sputum	V588F			8	S	R	R	R	R	S	≤0.125	＞64	0.25	≤0.25	0.5	0.5	≤0.5	1	0.12	256	6
Wuhan	MR326	UM201222T0054	z132	1	CC5	764	t1084	SCCmec_type_II(2A)|gb|CP000736	MRSA	Sputum	V588F			16	S	R	R	R	R	S	≤0.125	＞64	0.25	≤0.25	0.5	0.5	≤0.5	0.5	0.125	256	6
Guangzhou	MR486	UM201224T0050	MR205	1	CC5	764	t1084	SCCmec_type_II(2A)|gb|CP000736	MRSA	Sputum	V588F			16	S	R	R	R	R	S	≤0.125	＞64	0.25	≤0.25	1	0.5	≤0.5	0.5	0.25	256	8
Guangzhou	MR390	UM201223T0038	M95	1	CC5	764	t1084	SCCmec_type_II(2A)|gb|CP000736	MRSA	Pus	V588F			16	S	R	R	R	R	S	≤0.125	＞64	0.25	≤0.25	0.5	1	≤0.5	1	0.125	256	6
Guangzhou	MR391	UM201223T0039	M96	1	CC5	764	t1084	SCCmec_type_II(2A)|gb|CP000736	MRSA	Sputum	V588F			16	S	R	R	R	R	S	≤0.125	＞64	0.5	≤0.25	0.5	1	≤0.5	1	0.125	256	6
Guangzhou	MR398	UM201223T0045	MR103	1	CC5	764	t1084	SCCmec_type_II(2A)|gb|CP000736	MRSA	Blood	V588F			16	S	R	R	R	R	S	≤0.125	＞64	0.5	≤0.25	1	1	≤0.5	2	0.125	256	6
Guangzhou	MR400	UM201223T0047	MR105	1	CC5	764	t1084	SCCmec_type_II(2A)|gb|CP000736	MRSA	Sputum	V588F			16	S	R	R	R	R	S	≤0.125	＞64	1	≤0.25	1	1	≤0.5	1	0.125	256	6
Guangzhou	MR404	UM201223T0051	MR109	1	cc5	764	t1084	SCCmec_type_II(2A)|gb|CP000736	MRSA	Sputum	V588F			16	S	R	R	S	R	S	≤0.125	≤0.5	0.5	≤0.25	0.5	1	≤0.5	1	0.125	256	6
Guangzhou	MR421	UM201223T0067	MR126	1	CC5	764	t1084	SCCmec_type_II(2A)|gb|CP000736	MRSA	Sputum	V588F			16	S	R	R	R	R	S	≤0.125	＞64	0.5	≤0.25	0.5	1	≤0.5	1	0.125	128	6
Guangzhou	MR429	UM201223T0075	MR134	1	CC5	764	t1084	SCCmec_type_II(2A)|gb|CP000736	MRSA	Pus	V588F			16	S	R	R	R	R	S	≤0.125	≤0.5	0.25	≤0.25	0.25	0.5	≤0.5	0.5	0.06	256	6
Guangzhou	MR444	UM201224T0010	MR149	1	CC5	764	t1084	SCCmec_type_II(2A)|gb|CP000736	MRSA	Pus	V588F			16	S	R	R	R	R	S	≤0.125	＞64	1	≤0.25	0.5	1	≤0.5	1	0.25	＞256	6
Guangzhou	MR445	UM201224T0011	MR150	1	CC5	764	t1084	SCCmec_type_II(2A)|gb|CP000736	MRSA	Pus	V588F			16	S	R	R	R	R	S	≤0.125	＞64	0.5	≤0.25	0.25	1	≤0.5	1	0.25	＞256	6
Guangzhou	MR454	UM201224T0020	MR159	1	CC5	764	t1084	SCCmec_type_II(2A)|gb|CP000736	MRSA	Sputum	V588F			16	S	R	R	R	R	S	≤0.125	＞64	0.5	≤0.25	0.5	0.5	≤0.5	0.5	0.25	128	6
Guangzhou	MR461	UM201224T0026	MR166	1	CC5	764	t1084	SCCmec_type_II(2A)|gb|CP000736	MRSA	Sputum	V588F			16	S	R	R	R	R	S	≤0.125	＞64	0.25	≤0.25	0.25	1	≤0.5	0.5	0.06	＞256	6
Guangzhou	MR465	UM201224T0030	MR170	1	CC5	764	t1084	SCCmec_type_II(2A)|gb|CP000736	MRSA	Sputum	V588F			16	S	R	R	R	S	S	≤0.125	＞64	0.25	≤0.25	0.5	1	≤0.5	0.5	0.125	256	6
Guangzhou	MR473	UM201224T0037	MR180	1（revised）	CC5	764	t1084	SCCmec_type_II(2A)|gb|CP000736	MRSA（mecA阴性）	Pus	V588F			16	S	R	R	R	R	S	≤0.125	＞64	0.125	≤0.25	0.5	1	≤0.5	0.5	0.125	256	6
Guangzhou	MR474	UM201224T0038	MR182	1	CC5	764	t1084	SCCmec_type_II(2A)|gb|CP000736	MRSA	Pus	V588F			16	S	R	R	R	R	S	≤0.125	＞64	0.25	≤0.25	0.5	1	≤0.5	0.5	0.125	256	6
Guangzhou	MR475	UM201224T0039	MR183	1	CC5	764	t1084	SCCmec_type_II(2A)|gb|CP000736	MRSA	Sputum	V588F			16	S	R	R	R	R	S	≤0.125	1	0.5	≤0.25	1	0.5	≤0.5	0.5	0.125	128	8
Guangzhou	MR484	UM201224T0048	MR202	1	CC5	764	t1084	SCCmec_type_II(2A)|gb|CP000736	MRSA	Sputum	V588F			16	S	R	R	R	R	S	≤0.125	＞64	0.25	≤0.25	0.5	1	≤0.5	1	0.25	＞256	6
Guangzhou	MR487	UM201224T0051	MR208	1	cc5	764	t1084	SCCmec_type_II(2A)|gb|CP000736	MRSA	Sputum	V588F			16	S	R	R	R	R	S	≤0.125	＞64	1	≤0.25	2	1	≤0.5	0.5	0.25	256	6
Nanchang	MR57	UM201105T0057	P520	1	CC5	764	t1084	SCCmec_type_II(2A)|gb|CP000736	MRSA	Blood	V588F			16	S	R	R	R	R	S	≤0.125	＞64	0.5	≤0.25	0.5	0.5	≤0.5	1	0.06	256	6
Guangzhou	MR460	UM201224T0025	MR165	1	CC5	764	t1084	SCCmec_type_II(2A)|gb|CP000736	MRSA	Sputum	V588F			16	S	R	R	R	R	S	≤0.125	＞64	0.25	≤0.25	0.5	1	≤0.5	1	0.25	＞256	6
Shanghai	MR278	UM201222T0006	S133153	1	CC5	5	t264	SCCmec_type_II(2A)|gb|CP000736	MRSA	Blood	V588F			16	S	R	R	R	R	S	≤0.125	＞64	0.25	≤0.25	1	1	＞128	0.5	0.125	＞256	6
Chengdu	MR196	UM201221T0004	S15	1	CC8	239	t030	SCCmec_type_III(3A)|gb|AB037671.1	MRSA	Sputum	V588F			16	S	S	S	R	R	S	0.5	＞64	0.5	256	1	4	≤0.5	0.5	0.25	＞256	6
Chengdu	MR209	UM201221T0017	S29	1	CC8	239	t030	SCCmec_type_III(3A)|gb|AB037671.1	MRSA	Sputum	V588F			32	S	R	R	R	R	S	0.5	≤0.5	0.25	256	1	1	≤0.5	0.5	0.125	256	6
Shanghai	MR285		S133289	1	CC5	764	t002	SCCmec_type_II(2A)|gb|CP000736	MRSA	Blood		+		256	S	R	R	R	R	S	≤0.125	＞64	0.5	2	1	0.5	≤0.5	1	0.25	＞256	6
Guangzhou	MR422		MR127	1	CC5	764	t1084	SCCmec_type_II(2A)|gb|CP000736	MRSA	Pus	V588F	+		512	S	R	R	R	R	S	≤0.125	1	0.5	≤0.25	0.5	1	≤0.5	1	0.125	＞256	6
Shanghai	MR303		S134217	1	CC5	764	t002	SCCmec_type_II(2A)|gb|CP000736	MRSA	Blood		+		512	S	R	R	R	R	S	≤0.125	＞64	0.25	≤0.25	0.5	1	≤0.5	1	0.12	256	6
Guangzhou	MR388		M93	1	CC45	45	t1081	SCCmec_type_V(5C2&5)|SCCmec_type_Vc(5C2&5)|gb|AB505629.1	MRSA	Blood		+		1024	S	S	S	R	R	S	≤0.125	＞64	0.125	≤0.25	0.5	1	≤0.5	0.5	0.125	16	18
Wuhan	MR366	UM201223T0014	z327	1	CC5	5	t2460	SCCmec_type_II(2A)|gb|CP000736	MRSA	Blood	V631F	+		1024	S	R	R	R	R	S	≤0.125	＞64	0.25	≤0.25	1	0.5	＞128	1	0.25	＞256	6
Wenzhou	16		16	1	CC5	965	t062	SCCmec_type_IV(2B)|SCCmec_type_IVc(2B)|gb|AY271717.1	MRSA	Blood		+		1024	S	R	R	S	R	S	2	32	0.25	≤0.25	0.25	0.5	≤0.5	0.5	0.125	16	17
Shanghai	MR222		S134525	1	CC5	764	t002	SCCmec_type_II(2A)|gb|CP000736	MRSA	Sputum		+		1024	S	R	R	R	R	S	≤0.125	64	0.25	≤0.25	0.5	0.5	≤0.5	0.5	0.125	＞256	6
Shanghai	MR230		S134591	1	CC5	764	t002	SCCmec_type_II(2A)|gb|CP000736	MRSA	Sputum		+		1024	S	R	R	R	R	S	≤0.125	＞64	0.25	≤0.25	0.5	0.5	≤0.5	0.5	0.25	＞256	6
Shanghai	MR234		S134637	1	CC5	764	unknown	SCCmec_type_II(2A)|gb|CP000736	MRSA	Sputum		+		1024	S	R	R	R	R	S	≤0.125	＞64	1	≤0.25	0.5	0.5	≤0.5	0.5	0.25	＞256	6
Shanghai	MR243		S134662	1（revised）	CC5	764	t002	SCCmec_type_II(2A)|gb|CP000736	MRSA（mecA阴性）	Sputum		+		1024	S	R	R	R	R	S	≤0.125	＞64	0.25	≤0.25	0.5	0.25	2	0.5	0.25	＞256	6
Shanghai	MR251		S134737	1	CC5	764	t002	SCCmec_type_II(2A)|gb|CP000736	MRSA	Sputum		+		1024	S	R	R	R	R	S	≤0.125	＞64	0.25	≤0.25	0.5	0.5	2	0.5	0.125	＞256	6
Shanghai	MR283		S133221	1	CC5	764	t992	SCCmec_type_II(2A)|gb|CP000736	MRSA	Blood		+		1024	S	R	R	R	R	S	≤0.125	64	0.125	≤0.25	0.5	0.5	≤0.5	0.5	0.25	＞256	8
Shanghai	MR309		S134291	1	CC5	764	t002	SCCmec_type_II(2A)|gb|CP000736	MRSA	Blood		+		1024	S	R	R	R	R	S	≤0.125	＞64	0.25	≤0.25	0.5	0.5	≤0.5	1	0.25	＞256	6
Chengdu	MR152		P4	1	CC59	59	t437	SCCmec_type_IV(2B)|SCCmec_type_IVa(2B)|gb|AB063172.2	MRSA	Pus		+		1024	S	R	R	R	I	S	≤0.125	≤0.5	1	≤0.25	0.25	1	≤0.5	0.5	0.125	32	13
Chengdu	MR204		S24	1	CC8	239	t030	SCCmec_type_III(3A)|gb|AB037671.1	MRSA	Sputum	V588F	+		1024	S	R	R	R	R	S	0.5	≤0.5	0.5	256	1	1	≤0.5	0.5	0.125	256	6
Shanghai	MR265		S133593	1	CC1	1	t127	SCCmec_type_IV(2B)|SCCmec_type_IVc(2B)|gb|AY271717.1	MRSA	Pus		+		>1024	S	R	R(D)	S	R	S	≤0.125	≤0.5	0.25	≤0.25	0.5	2	≤0.5	1	0.125	32	13
Guangzhou	MR373		M78	1	CC45	508	t015	SCCmec_type_IV(2B)|SCCmec_type_IVi(2B)|gb|AB425823.1	MRSA	Blood		+		>1024	S	S	S	S	S	S	≤0.125	1	0.5	0.5	1	1	≤0.5	1	0.125	16	16
Guangzhou	MR387		M92	1	CC45	45	t1081	SCCmec_type_V(5C2&5)|SCCmec_type_Vc(5C2&5)|gb|AB505629.1	MRSA	Blood		+		>1024	S	R	R	R	R	S	≤0.125	＞64	0.25	≤0.25	0.25	1	≤0.5	0.5	0.125	16	20
Shanghai	MR253		S134740	1	CC5	764	t002	SCCmec_type_II(2A)|gb|CP000736	MRSA	Sputum		+		>1024	S	R	R	R	R	S	≤0.125	＞64	0.25	≤0.25	0.5	0.5	≤0.5	0.5	0.25	＞256	6
Shanghai	MR281		S133218	1	CC5	764	t002	SCCmec_type_II(2A)|gb|CP000736	MRSA	Blood		+		>1024	S	R	R	R	R	S	≤0.125	＞64	0.125	≤0.25	0.25	0.5	≤0.5	0.5	0.125	＞256	6

## Sheet: Virulence genes
Region	No1	Assembly	No2	mecA	CC	ST	spa分型	SCCmcc		标本类型	ileS	mupA-NG_048008.1	luk/s	MOP S≤4，R≥8	MIC复核	头孢洛林CPT S≥25，R≤19	红霉素ERY S≥23，R≤13	克林霉素CLI S≥21，R≤14	四环素TET S≥19，R≤14	环丙沙星CIP S≥21，R≤15	QD-KB S≥19，R≤15	SSS S≤2，R≥4	GEN S≤4，R≥16	DAP S≤1	RIF S≤1，R≥4	TCL S≤8，R≥32	LNZ S≤4，R≥8	FA S≤1，R＞1	VAN S≤2，R≥16	DAL S≤0.25	FOX S≤4，R≥8	FOX-KB S≥22，R≤21		adsA	aur	cap8A	cap8B	cap8C	cap8D	cap8E	cap8F	cap8G	cap8H	cap8I	cap8J	cap8K	cap8L	cap8M	cap8N
Chengdu	MR152		P4	1	CC59	59	t437	SCCmec_type_IV(2B)|SCCmec_type_IVa(2B)|gb|AB063172.2	MRSA	脓液		+		＞64	1024	S	R	R	R	I	S	≤0.125	≤0.5	1	≤0.25	0.25	1	≤0.5	0.5	0.125	32	13		100	100	100	100	100	100	100	100	100	100	100	100	100	100	100	100
Chengdu	MR196	UM201221T0004	S15	1	CC8	239	t030	SCCmec_type_III(3A)|gb|AB037671.1	MRSA	痰液	V588F			64	16	S	S	S	R	R	S	0.5	＞64	0.5	256	1	4	≤0.5	0.5	0.25	＞256	6		100	0	100	100	100	100	100	100	100	100	100	100	100	100	100	100
Chengdu	MR209	UM201221T0017	S29	1	CC8	239	t030	SCCmec_type_III(3A)|gb|AB037671.1	MRSA	痰液	V588F			32	32	S	R	R	R	R	S	0.5	≤0.5	0.25	256	1	1	≤0.5	0.5	0.125	256	6		100	0	100	100	100	100	100	100	100	100	100	100	100	100	100	100
Chengdu	MR204		S24	1	CC8	239	t030	SCCmec_type_III(3A)|gb|AB037671.1	MRSA	痰液	V588F	+		＞64	1024	S	R	R	R	R	S	0.5	≤0.5	0.5	256	1	1	≤0.5	0.5	0.125	256	6		100	0	100	100	100	100	100	100	100	100	100	100	100	100	100	100
Shanghai	MR265		S133593	1	CC1	1	t127	SCCmec_type_IV(2B)|SCCmec_type_IVc(2B)|gb|AY271717.1	MRSA	脓液		+		＞64	>1024	S	R	R(D)	S	R	S	≤0.125	≤0.5	0.25	≤0.25	0.5	2	≤0.5	1	0.125	32	13		100	100	100	100	100	100	100	100	100	100	100	100	100	100	100	100
Guangzhou	MR373		M78	1	CC45	508	t015	SCCmec_type_IV(2B)|SCCmec_type_IVi(2B)|gb|AB425823.1	MRSA	血液		+		＞64	>1024	S	S	S	S	S	S	≤0.125	1	0.5	0.5	1	1	≤0.5	1	0.125	16	16		100	0	100	100	100	100	100	100	100	100	100	100	100	100	100	100
Guangzhou	MR388		M93	1	CC45	45	t1081	SCCmec_type_V(5C2&5)|SCCmec_type_Vc(5C2&5)|gb|AB505629.1	MRSA	血液		+		＞64	1024	S	S	S	R	R	S	≤0.125	＞64	0.125	≤0.25	0.5	1	≤0.5	0.5	0.125	16	18		100	0	100	100	100	100	100	100	100	100	100	100	100	100	100	100
Guangzhou	MR387		M92	1	CC45	45	t1081	SCCmec_type_V(5C2&5)|SCCmec_type_Vc(5C2&5)|gb|AB505629.1	MRSA	血液		+		＞64	>1024	S	R	R	R	R	S	≤0.125	＞64	0.25	≤0.25	0.25	1	≤0.5	0.5	0.125	16	20		100	0	100	100	100	100	100	100	100	100	100	100	100	100	100	100
Shanghai	MR278	UM201222T0006	S133153	1	CC5	5	t264	SCCmec_type_II(2A)|gb|CP000736	MRSA	血液	V588F			16	16	S	R	R	R	R	S	≤0.125	＞64	0.25	≤0.25	1	1	＞128	0.5	0.125	＞256	6		100	100	100	100	100	100	100	100	100	0	0	0	0	100	100	100
Wuhan	MR366	UM201223T0014	z327	1	CC5	5	t2460	SCCmec_type_II(2A)|gb|CP000736	MRSA	血液	V631F	+		32	1024	S	R	R	R	R	S	≤0.125	＞64	0.25	≤0.25	1	0.5	＞128	1	0.25	＞256	6		100	100	100	100	100	100	100	100	100	0	0	0	0	100	100	100
Wenzhou	16		16	1	CC5	965	t062	SCCmec_type_IV(2B)|SCCmec_type_IVc(2B)|gb|AY271717.1	MRSA	血液		+		＞64	1024	S	R	R	S	R	S	2	32	0.25	≤0.25	0.25	0.5	≤0.5	0.5	0.125	16	17		100	100	100	100	100	100	100	100	100	0	0	0	0	100	100	100
Guangzhou	MR401	UM201223T0048	MR106	1	CC5	764	t1084	SCCmec_type_II(2A)|gb|CP000736	MRSA	痰液	V588F			16	8	S	R	R	S	R	S	≤0.125	≤0.5	0.5	≤0.25	0.5	1	≤0.5	0.5	0.25	256	6		100	100	100	100	100	100	100	100	100	0	0	0	0	100	100	100
Guangzhou	MR448	UM201224T0014	MR153	1	CC5	764	t1084	SCCmec_type_II(2A)|gb|CP000736	MRSA	痰液	V588F			16	8	S	R	R	R	R	S	≤0.125	＞64	0.25	≤0.25	0.5	0.5	≤0.5	1	0.12	256	6		100	100	100	100	100	100	100	100	100	0	0	0	0	100	100	100
Wuhan	MR326	UM201222T0054	z132	1	CC5	764	t1084	SCCmec_type_II(2A)|gb|CP000736	MRSA	痰液	V588F			8	16	S	R	R	R	R	S	≤0.125	＞64	0.25	≤0.25	0.5	0.5	≤0.5	0.5	0.125	256	6		100	100	100	100	100	100	100	100	100	0	0	0	0	100	100	100
Guangzhou	MR486	UM201224T0050	MR205	1	CC5	764	t1084	SCCmec_type_II(2A)|gb|CP000736	MRSA	痰液	V588F			8	16	S	R	R	R	R	S	≤0.125	＞64	0.25	≤0.25	1	0.5	≤0.5	0.5	0.25	256	8		100	100	100	100	100	100	100	100	100	0	0	0	0	100	100	100
Guangzhou	MR390	UM201223T0038	M95	1	CC5	764	t1084	SCCmec_type_II(2A)|gb|CP000736	MRSA	脓液	V588F			16	16	S	R	R	R	R	S	≤0.125	＞64	0.25	≤0.25	0.5	1	≤0.5	1	0.125	256	6		100	100	100	100	100	100	100	100	100	0	0	0	0	100	100	100
Guangzhou	MR391	UM201223T0039	M96	1	CC5	764	t1084	SCCmec_type_II(2A)|gb|CP000736	MRSA	痰液	V588F			16	16	S	R	R	R	R	S	≤0.125	＞64	0.5	≤0.25	0.5	1	≤0.5	1	0.125	256	6		100	100	100	100	100	100	100	100	100	0	0	0	0	100	100	100
Guangzhou	MR398	UM201223T0045	MR103	1	CC5	764	t1084	SCCmec_type_II(2A)|gb|CP000736	MRSA	血液	V588F			16	16	S	R	R	R	R	S	≤0.125	＞64	0.5	≤0.25	1	1	≤0.5	2	0.125	256	6		100	100	100	100	100	100	100	100	100	0	0	0	0	100	100	100
Guangzhou	MR400	UM201223T0047	MR105	1	CC5	764	t1084	SCCmec_type_II(2A)|gb|CP000736	MRSA	痰液	V588F			16	16	S	R	R	R	R	S	≤0.125	＞64	1	≤0.25	1	1	≤0.5	1	0.125	256	6		100	100	100	100	100	100	100	100	100	0	0	0	0	100	100	100
Guangzhou	MR404	UM201223T0051	MR109	1	cc5	764	t1084	SCCmec_type_II(2A)|gb|CP000736	MRSA	痰液	V588F			16	16	S	R	R	S	R	S	≤0.125	≤0.5	0.5	≤0.25	0.5	1	≤0.5	1	0.125	256	6		100	100	100	100	100	100	100	100	100	0	0	0	0	100	100	100
Guangzhou	MR421	UM201223T0067	MR126	1	CC5	764	t1084	SCCmec_type_II(2A)|gb|CP000736	MRSA	痰液	V588F			16	16	S	R	R	R	R	S	≤0.125	＞64	0.5	≤0.25	0.5	1	≤0.5	1	0.125	128	6		100	100	100	100	100	100	100	100	100	0	0	0	0	100	100	100
Guangzhou	MR429	UM201223T0075	MR134	1	CC5	764	t1084	SCCmec_type_II(2A)|gb|CP000736	MRSA	脓液	V588F			16	16	S	R	R	R	R	S	≤0.125	≤0.5	0.25	≤0.25	0.25	0.5	≤0.5	0.5	0.06	256	6		100	100	100	100	100	100	100	100	100	0	0	0	0	100	100	100
Guangzhou	MR444	UM201224T0010	MR149	1	CC5	764	t1084	SCCmec_type_II(2A)|gb|CP000736	MRSA	脓液	V588F			16	16	S	R	R	R	R	S	≤0.125	＞64	1	≤0.25	0.5	1	≤0.5	1	0.25	＞256	6		100	100	100	100	100	100	100	100	100	0	0	0	0	100	100	100
Guangzhou	MR445	UM201224T0011	MR150	1	CC5	764	t1084	SCCmec_type_II(2A)|gb|CP000736	MRSA	脓液	V588F			16	16	S	R	R	R	R	S	≤0.125	＞64	0.5	≤0.25	0.25	1	≤0.5	1	0.25	＞256	6		100	100	100	100	100	100	100	100	100	0	0	0	0	100	100	100
Guangzhou	MR454	UM201224T0020	MR159	1	CC5	764	t1084	SCCmec_type_II(2A)|gb|CP000736	MRSA	痰液	V588F			16	16	S	R	R	R	R	S	≤0.125	＞64	0.5	≤0.25	0.5	0.5	≤0.5	0.5	0.25	128	6		100	100	100	100	100	100	100	100	100	0	0	0	0	100	100	100
Guangzhou	MR461	UM201224T0026	MR166	1	CC5	764	t1084	SCCmec_type_II(2A)|gb|CP000736	MRSA	痰液	V588F			16	16	S	R	R	R	R	S	≤0.125	＞64	0.25	≤0.25	0.25	1	≤0.5	0.5	0.06	＞256	6		100	100	100	100	100	100	100	100	100	0	0	0	0	100	100	100
Guangzhou	MR465	UM201224T0030	MR170	1	CC5	764	t1084	SCCmec_type_II(2A)|gb|CP000736	MRSA	痰液	V588F			16	16	S	R	R	R	S	S	≤0.125	＞64	0.25	≤0.25	0.5	1	≤0.5	0.5	0.125	256	6		100	100	100	100	100	100	100	100	100	0	0	0	0	100	100	100
Guangzhou	MR473	UM201224T0037	MR180	1（revised）	CC5	764	t1084	SCCmec_type_II(2A)|gb|CP000736	MRSA（mecA阴性）	脓液	V588F			16	16	S	R	R	R	R	S	≤0.125	＞64	0.125	≤0.25	0.5	1	≤0.5	0.5	0.125	256	6		100	100	100	100	100	100	100	100	100	0	0	0	0	100	100	100
Guangzhou	MR474	UM201224T0038	MR182	1	CC5	764	t1084	SCCmec_type_II(2A)|gb|CP000736	MRSA	脓液	V588F			16	16	S	R	R	R	R	S	≤0.125	＞64	0.25	≤0.25	0.5	1	≤0.5	0.5	0.125	256	6		100	100	100	100	100	100	100	100	100	0	0	0	0	100	100	100
Guangzhou	MR475	UM201224T0039	MR183	1	CC5	764	t1084	SCCmec_type_II(2A)|gb|CP000736	MRSA	痰液	V588F			16	16	S	R	R	R	R	S	≤0.125	1	0.5	≤0.25	1	0.5	≤0.5	0.5	0.125	128	8		100	100	100	100	100	100	100	100	100	0	0	0	0	100	100	100
Guangzhou	MR484	UM201224T0048	MR202	1	CC5	764	t1084	SCCmec_type_II(2A)|gb|CP000736	MRSA	痰液	V588F			16	16	S	R	R	R	R	S	≤0.125	＞64	0.25	≤0.25	0.5	1	≤0.5	1	0.25	＞256	6		100	100	100	100	100	100	100	100	100	0	0	0	0	100	100	100
Guangzhou	MR487	UM201224T0051	MR208	1	cc5	764	t1084	SCCmec_type_II(2A)|gb|CP000736	MRSA	痰液	V588F			16	16	S	R	R	R	R	S	≤0.125	＞64	1	≤0.25	2	1	≤0.5	0.5	0.25	256	6		100	100	100	100	100	100	100	100	100	0	0	0	0	100	100	100
Nanchang	MR57	UM201105T0057	P520	1	CC5	764	t1084	SCCmec_type_II(2A)|gb|CP000736	MRSA	血液	V588F			16	16	S	R	R	R	R	S	≤0.125	＞64	0.5	≤0.25	0.5	0.5	≤0.5	1	0.06	256	6		100	100	100	100	100	100	100	100	100	0	0	0	0	100	100	100
Guangzhou	MR460	UM201224T0025	MR165	1	CC5	764	t1084	SCCmec_type_II(2A)|gb|CP000736	MRSA	痰液	V588F			32	16	S	R	R	R	R	S	≤0.125	＞64	0.25	≤0.25	0.5	1	≤0.5	1	0.25	＞256	6		100	100	100	100	100	100	100	100	100	0	0	0	0	100	100	100
Shanghai	MR285		S133289	1	CC5	764	t002	SCCmec_type_II(2A)|gb|CP000736	MRSA	血液		+		＞62	256	S	R	R	R	R	S	≤0.125	＞64	0.5	2	1	0.5	≤0.5	1	0.25	＞256	6		100	100	100	100	100	100	100	100	100	0	0	0	0	100	100	100
Guangzhou	MR422		MR127	1	CC5	764	t1084	SCCmec_type_II(2A)|gb|CP000736	MRSA	脓液	V588F	+		64	512	S	R	R	R	R	S	≤0.125	1	0.5	≤0.25	0.5	1	≤0.5	1	0.125	＞256	6		100	100	100	100	100	100	100	100	100	0	0	0	0	100	100	100
Shanghai	MR303		S134217	1	CC5	764	t002	SCCmec_type_II(2A)|gb|CP000736	MRSA	血液		+		＞64	512	S	R	R	R	R	S	≤0.125	＞64	0.25	≤0.25	0.5	1	≤0.5	1	0.12	256	6		100	100	100	100	100	0	100	100	100	0	0	0	0	100	100	100
Shanghai	MR222		S134525	1	CC5	764	t002	SCCmec_type_II(2A)|gb|CP000736	MRSA	痰液		+		＞64	1024	S	R	R	R	R	S	≤0.125	64	0.25	≤0.25	0.5	0.5	≤0.5	0.5	0.125	＞256	6		100	100	100	100	100	100	100	100	100	0	0	0	0	100	100	100
Shanghai	MR230		S134591	1	CC5	764	t002	SCCmec_type_II(2A)|gb|CP000736	MRSA	痰液		+		＞64	1024	S	R	R	R	R	S	≤0.125	＞64	0.25	≤0.25	0.5	0.5	≤0.5	0.5	0.25	＞256	6		100	100	100	100	100	100	100	100	100	0	0	0	0	100	100	100
Shanghai	MR234		S134637	1	CC5	764	unknown	SCCmec_type_II(2A)|gb|CP000736	MRSA	痰液		+		＞64	1024	S	R	R	R	R	S	≤0.125	＞64	1	≤0.25	0.5	0.5	≤0.5	0.5	0.25	＞256	6		100	100	100	100	100	100	100	100	100	0	0	0	0	100	100	100
Shanghai	MR243		S134662	1（revised）	CC5	764	t002	SCCmec_type_II(2A)|gb|CP000736	MRSA（mecA阴性）	痰液		+		＞64	1024	S	R	R	R	R	S	≤0.125	＞64	0.25	≤0.25	0.5	0.25	2	0.5	0.25	＞256	6		100	100	100	100	100	100	100	100	100	0	0	0	0	100	100	100
Shanghai	MR251		S134737	1	CC5	764	t002	SCCmec_type_II(2A)|gb|CP000736	MRSA	痰液		+		＞64	1024	S	R	R	R	R	S	≤0.125	＞64	0.25	≤0.25	0.5	0.5	2	0.5	0.125	＞256	6		100	100	100	100	100	100	100	100	100	0	0	0	0	100	100	100
Shanghai	MR283		S133221	1	CC5	764	t992	SCCmec_type_II(2A)|gb|CP000736	MRSA	血液		+		＞64	1024	S	R	R	R	R	S	≤0.125	64	0.125	≤0.25	0.5	0.5	≤0.5	0.5	0.25	＞256	8		100	100	100	100	100	100	100	100	100	0	0	0	0	100	100	100
Shanghai	MR309		S134291	1	CC5	764	t002	SCCmec_type_II(2A)|gb|CP000736	MRSA	血液		+		＞64	1024	S	R	R	R	R	S	≤0.125	＞64	0.25	≤0.25	0.5	0.5	≤0.5	1	0.25	＞256	6		100	100	100	100	100	100	100	100	100	0	0	0	0	100	100	100
Shanghai	MR253		S134740	1	CC5	764	t002	SCCmec_type_II(2A)|gb|CP000736	MRSA	痰液		+		＞64	>1024	S	R	R	R	R	S	≤0.125	＞64	0.25	≤0.25	0.5	0.5	≤0.5	0.5	0.25	＞256	6		100	100	100	100	100	100	100	100	100	0	0	0	0	100	100	100
Shanghai	MR281		S133218	1	CC5	764	t002	SCCmec_type_II(2A)|gb|CP000736	MRSA	血液		+		＞64	>1024	S	R	R	R	R	S	≤0.125	＞64	0.125	≤0.25	0.25	0.5	≤0.5	0.5	0.125	＞256	6		100	100	100	100	100	100	100	100	100	0	0	0	0	100	100	100
[truncated: 65 more columns]
